# Supplementary material for: Overimitation in Dogs: Is There a Link to the Quality of the Relationship with the Caregiver?
Source: Animals (Basel). 2022 Jan 29;12(3):326. doi: 10.3390/ani12030326 (PMC8833807; doi:10.3390/ani12030326)
Supplement: Supplementary file 1 [file animals-12-00326-s001.zip]

Archive with 2 entries (1 files):
- animals-1536956-supplementary/
- animals-1536956-supplementary/animals-1536956 - Supplementary.xlsx
